# Supplementary material for: JS-K, a nitric oxide pro-drug, regulates growth and apoptosis through the ubiquitin-proteasome pathway in prostate cancer cells
Source: BMC Cancer. 2017 May 26;17:376. doi: 10.1186/s12885-017-3351-0 (PMC5446692; doi:10.1186/s12885-017-3351-0)
Supplement: Supplementary file 1 — IC50 results. The IC50 of LNCaP and C4-2 cell lines that treated by JS-K. (XLSX 10 kb) [file 12885_2017_3351_MOESM1_ESM.xlsx]

## Sheet: 工作表1
JS-K treatedLNCaP cells for 48h
JS-K experimental group (μM)	inhibition ratio(%)	inhibition ratio(%)	inhibition ratio(%)	inhibition ratio(%)
0	0	0	0	0
1	30.1459	27.7778	29.8157	28.8333
2	37.1151	36.1953	36.8509	37.1667
5	48.2982	45.7912	46.0637	47.1667
10	61.9125	60.9428	60.9715	61.6667
20	68.3955	67.1717	67.3367	67.6667
					mean	SD	p-value
IC50	4.87366	5.50542	5.26459	5.13787	5.19538	0.263138	1
JS-K treated C4-2 cells for 48h
JS-K experimental group (μM)	inhibition ratio(%)	inhibition ratio(%)	inhibition ratio(%)	inhibition ratio(%)
0	0	0	0	0
1	24.8239	20.1778	27.3551	27.8128
2	38.8204	37.5111	36.3225	37.4437
5	61.9718	62.4	61.1413	60.5761
10	70.3345	69.9556	69.4746	69.577
20	78.3451	78.3111	78.6232	79.2979
					mean	SD	p-value
IC50	3.50466	3.8582	3.51034	3.4255	3.57467	0.192943	1
