# Supplementary material for: JS-K, a nitric oxide pro-drug, regulates growth and apoptosis through the ubiquitin-proteasome pathway in prostate cancer cells
Source: BMC Cancer. 2017 May 26;17:376. doi: 10.1186/s12885-017-3351-0 (PMC5446692; doi:10.1186/s12885-017-3351-0)
Supplement: Supplementary file 2 — western blot results. The quantitation of western blot of relative protein of LNCaP and C4-2 cell lines that treated by JS-K. (XLSX 38 kb) [file 12885_2017_3351_MOESM2_ESM.xlsx]

## Sheet: 工作表1
fig 3
c4-2					lncap	ub
0	3	6	9		0	3	6	9
210.363	193.794	180.173	99.5067		153.222	146.504	143.82	130.24	ub
182.099	188.014	186.455	189.524		179.561	177.916	177.756	176.685	GADPH
c4-2					lncap
0	3	6	9		0	3	6	9
137.607	169.724	171.267	184.145		130.638	153.703	166.077	166.14	mdm2
100.2	132.512	158.09	169.206		149.38	178.294	179.933	188.518	p53
170.644	169.919	167.646	163.458		171.595	172.843	171.148	171.042	GADPH
c4-2					lncap
0	3	6	9		0	3	6	9
163.081	167.865	150.174	147.489		132.268	120.744	107.634	93.4592	bcl-2
156.633	189.617	193.129	208.992		138.859	122.618	156.569	164.539	bax
225.507	227.998	230.587	229		162.144	165.819	152.347	153.926	caspase-9
145.1	147.1	186.232	161.361		164.139	145.847	147.926	176.482	cleaved caspase-9
197.742	200.885	206.664	205.385		199.468	203.207	205.922	209.518	caspase-3
93.7446	105.08	109.064	140.516		127.47	150.989	132.062	182	cleaved caspase-3
209.649	207.065	191.592	189.863		169.819	190.241	194.798	189.833	parp
63.9452	67.4615	74.5748	85.7094		80.4729	81.4976	81.9857	111.113	cleaved parp
167.118	167.645	168.197	167.255		177.149	176.818	176.163	176.001	GADPH
fig4
c4-2					lncap
0	3	6	9		0	3	6	9
175.73	165.032	149.269	148.463		161.861	128.202	127.029	116.882	psa
185.073	184.21	183.928	185.029		182.39	181.566	181.576	181	GADPH
fig5
c4-2					lncap
0	3	6	9		0	3	6	9
213.951	212.104	213.893	210.909		204.188	206.062	205.909	207.564	ar
114.769	119.711	137.96	163.351		122.491	127.981	141.789	149.81	siah2
193.417	193.586	192.742	190.03		186.603	186.409	184.004	185.241	GADPH
fig6
c4-2					lncap
0	3	6	9		0	3	6	9
118.553	181.601	187.403	195.56		150.323	167.021	180.018	181.38	ncor1
155.371	159.773	143.948	137.161		159.966	147.022	141.389	136.736	p300
184.198	184.209	184.632	183.627		169.064	170.849	172.739	172.723	GADPH
